# Supplementary material for: Bovine neutrophil chemotaxis to Listeria monocytogenes in neurolisteriosis depends on microglia-released rather than bacterial factors
Source: J Neuroinflammation. 2022 Dec 16;19:304. doi: 10.1186/s12974-022-02653-1 (PMC9758797; doi:10.1186/s12974-022-02653-1)
Supplement: Supplementary file 8 — Additional file 8: Table S1. Clinical data of donor cows. [file 12974_2022_2653_MOESM8_ESM.xlsx]

## Sheet: Sheet1
Cow ID	Breed	Age (days)	Age (years)	Clinical diagnosis	Lactation number	Milk production (kg)	Pregnancy (days)	Blood analyses	Antibiotic therapy	NSAID (Non-steroidal anti-inflammatory drug) therapy
Cow a	Holstein Friesian	953	2.61096	Left displaced abomasum	1	37	no	Hematology, Chemistry	Tetracyclin	Flunixin meglumine
Cow b	Red Holstein	1944	5.32603	Arthritis (fetlock joint)	2	40	168	PCV 33%, TP 82 g/L, Glutaltest 3 min	Penicillin, Gentamycin	Ketoprofen
Cow c	Fleckvieh	2311	6.33151	Chetosis, indigestion	5	25	no	Hematology, Chemistry	no	no
Cow 1	Holstein Friesian	1271	3.48219	Traumatic reticulo-peritonitis	2	60	no	Hematology, Chemistry	Penicillin, Gentamycin	Flunixin meglumine
Cow 2	Holstein Friesian	2384	6.53151	Teat laceration	5	40	no	no	Penicillin, Gentamycin (intramammary only)	no
Cow 3	Braunvieh	1341	3.67397	Teat stenosis	2	no	185	PCV 27%, TP 82 g/L, Glutaltest 9 min	Penicillin (intramammary only)	no
Cow 4	Simmenthal	3368	9.2274	Teat stenosis	7	30	77	no	Penicillin, Gentamycin (intramammary only)	no
Cow 5	Holstein Friesian	1440	3.94521	Left displaced abomasum	2	40	no	PCV-TP, Glutaltest, Chemistry	Tetracyclin	Ketoprofen
Cow 6	Braunvieh	5100	13.9726	Arthritis (distal interphalangeal joint)	10	40	no	PCV 27%, TP 98 g/L, Glutaltest 2.5 min	Penicillin	Ketoprofen
Cow 7	Holstein Friesian	3717	10.1836	Left displaced abomasum	8	35	no	PCV 34%, TP 82 g/L, Glutaltest 7.5 min	Tetracyclin	Flunixin meglumine
Cow 8	Red Holstein	2662	7.29315	Left displaced abomasum	6	46	no	PCV-TP, Glutaltest, Chemistry	Tetracyclin	Flunixin meglumine
Cow 9	Holstein Friesian	2018	5.52877	Ileus	4	30	no	PCV 33%, TP 70 g/L, Glutaltest >15 min	Tetracyclin	Flunixin meglumine
Cow 10	Fleckvieh	852	2.33425	Left displaced abomasum	1	10	no	Hematology, Chemistry	Tetracyclin	Flunixin meglumine
Cow 11	Red Holstein	1669	4.5726	Left displaced abomasum	3	no	no	Hematology, Chemistry	Tetracyclin	Flunixin meglumine
Cow 12	Holstein Fresian	779	2.13425	Traumatic reticulo-peritonitis	1	32	no	Hematology, Chemistry	Penicillin	Flunixin meglumine
Cow 13	Holstein Fresian	959	2.6274	Ketosis	1	6	no	Hematology, Chemistry	no	no
Cow 14	Simmenthal	2075	5.68493	Arthritis (distal interphalangeal joint)	3	25	61	Hematology	Penicillin	Ketoprofen
Cow 15	Holstein Fresian	921	2.52329	Left displaced abomasum	1	no	no	Hematology, Chemistry	Tetracyclin	Flunixin meglumine
Cow 16	Red Holstein	856	2.34521	Traumatic reticulo-peritonitis	1	no	no	Hematology, Chemistry	Tetracyclin	Ketoprofen
Cow 17	Holstein Friesian	2642	7.23836	Calcaneal bursitis	6	32	92	Hematology	Penicillin	Ketoprofen
Cow 18	Holstein Friesian	1097	3.00548	Traumatic reticulo-peritonitis	1	30	no	Hematology	Penicillin	Flunixin meglumine
Cow 19	Holstein Friesian	1774	4.86027	Left displaced abomasum	3	no	no	Hematology, Chemistry	Tetracyclin	Flunixin meglumine
Cow 20	Holstein Friesian	745	2.0411	Left displaced abomasum	1	16	no	Hematology, Chemistry	Tetracyclin	Flunixin meglumine
Cow 21	Fleckvieh	2013	5.51507	Arthritis (distal interphalangeal joint)	3	no	no	Hematology	Tetracyclin	Ketoprofen
Cow 22	Red Holstein	2115	5.79452	Left displaced abomasum	4	40	no	PCV-TP, Glutaltest, Chemistry	Tetracyclin	Flunixin meglumine
Cow 23	Data not available
Cow 24	Red Holstein	1589	4.35342	Uterine torsion	2	20	no	no	Tetracyclin	Flunixin meglumine
Cow 25	Fleckvieh	1053	2.88493	Rumen bloat	1	24	no	Hematology, Chemistry	no	no
Cow 26	Holstein Friesian	1034	2.83288	Tenosynovitis	1	25	154	PCV 23%, TP 86 g/L, Glutaltest 3 min	Penicillin	Ketoprofen
Cow 27	Holstein Friesian	735	2.0137	Left displaced abomasum	1	no	no	PCV-TP, Glutaltest, Chemistry	Penicillin	Flunixin meglumine
Cow 28	Red Holstein	1424	3.90137	Indigestion	2	30	10	Hematology, Chemistry	no	no
Cow 29	Grauvieh	1635	4.47945	Tenosynovitis	33	Suckler cow	222	PCV 30%, TP 78 g/L, Glutaltest 5 min	Penicillin	Ketoprofen
