# Supplementary material for: Bovine neutrophil chemotaxis to Listeria monocytogenes in neurolisteriosis depends on microglia-released rather than bacterial factors
Source: J Neuroinflammation. 2022 Dec 16;19:304. doi: 10.1186/s12974-022-02653-1 (PMC9758797; doi:10.1186/s12974-022-02653-1)
Supplement: Supplementary file 11 — Additional file 11: Table S4. Analyzed datasets. [file 12974_2022_2653_MOESM11_ESM.xlsx]

## Sheet: Sheet1
fMLP	Cow 1			Cow 3			Cow 4
Control (medium)	180241	86865.6	72818.8	18428.4	15583.1	10234.2	64678.7	44344.8	51182.5
Bovine IL-8	255281	199120	223923	118405	120813	141038	154397	170309	152338
fMLP 0.1μM	77786.8	57110.7	49754.2	11015.7	7298.79	13582.9	37662.9	25792.9	21928
fMLP 1μM	46020.3	49855.1	38857.6	6771.58	6517.25	3926.24	27645.3	23908.5	19354.3
LM formyl-peptides	Cow 7			Cow 9			Cow 10			Cow 11
Control (medium)	91282.4	135354	148287	37007.5	62095	60078	92791.3	87236.1	70488.4	59395.2	52645.8	88633.3
Bovine IL-8	298000	290388	205342	209783	217777	43849	426281	358962	383156	212792	270788	263672
fMIVIL 1nM	174774	136655	117562	34712.9	49283.7	48212	60302.8	52118.1	74762.3	103293	84893.4	94997.2
fMIVIL 10nM	64199.9	113943	121322	49755.9	53256	48159.6	95878.8	71752.2	78386.3	108211	84441.5	101464
fMIVTLF 1nM				47911.3	51003.1	46289.1	94150.9	103086	118280	51956.1	89404.4	79765.5
fMIVTLF 10nM				50088.7	54808.9	59095.8	119535	85052.3	109047	70240.1	76974.5	112906
LM free / Heat-killed	Cow 2			Cow 3			Cow 4
Control (medium)	12165.5	12510.2	13611.9	18428.4	15583.1	10234.2	64678.7	44344.8	51182.5
Bovine IL-8	171802	122154	122552	118405	120813	141038	154397	170309	152338
WT-LM	11711.4	12238.3	7108.66	10345.5	10560.1	5616.49	40226	22120.1	15692.2
HK-LM	8821.35	9424.02	8765.29	16248.1	19029.8	18547.7	42629	34707.1	34310.2
LM under agarose / LM supernatant	Cow 3			Cow 4			Cow 5
Control (medium)	18428.4	15583.1	10234.2	64678.7	44344.8	51182.5	34784.8	58080.3	51689.2
Bovine IL-8	118405	120813	141038	154397	170309	152338	120324	137545	163203
WT-LM under agarose	20179.6	12851.7	13601.4	55085.8	44750.3	55028.2	102121	107045	127406
WT-LM culture sup.	24702	17183.3	35254.1	37204.1	42511.6	36862.6	50626.6	49420.1	53254.1
LM opsonized /EGDe / Δhly	Cow 6			Cow 7			Cow 8			Cow 9			Cow 10			Cow 11
Control (medium)	37497.9	42819.1	38657.4	91282.4	135354	148287	215894	248658	247840	37007.5	62095	60078	92791.3	87236.1	70488.4	59395.2	52645.8	88633.3
Bovine IL-8	128673	189618	199320	298000	290388	205342	351467	404528	397989	209783	217777	43849	426281	358962	383156	212792	270788	263672
Ops. WT-LM				171166	112963	108194				52042.9	53744.8	12072.7	72186.4	91652.3	96317.5	91154.4	90550.4	90828.9
EGDe-LM	35487.9	41401.6	29443.8	170536	116512	180906	143610	141122	275636	85265.4	83904.4	78375.9	108604	87330.3	88728.5	68434.4	38821.4	61732.1
Δhly-LM	45448.6	49194.9	40006.8	191523	144345	180669	215595	251584	230892
Astrocytes	Cow 8			Cow 12			Cow 13			Cow 14			Cow 23
Control (medium)	215894	248658	247840	1926.04	1344.14	1106.22	2782.65	24340.2	7020	9105.58	23522.1	35907.3	99206	105175	97611.9
Bovine IL-8	351467	404528	397989	18267.9	33608	33286.8	96769.9	85496.6	26875.7	370174	369730	287656	429971	442846	448954
Astrocyte sup.	0	144336	177889	203.06	480.374	290.952	8273.46	2484.73	9507.9	28454.3	22251.3	24090.1	106039	129161	125310
Astrocyte LM sup.	310784	301133	228595	1378.99	1469.91	581.905	3327.24	4170.8	5177.05	29462	58681.7	23963.3	148760	142552	142272
FBBC-1	Cow 15			Cow 16			Cow 17			Cow 18			Cow 19			Cow 20			Cow 21
Control (medium)	253715	246588	273415	233854	167212	168685	224130	140371	213985	174044	274611	279654	233012	278927	265806	92800.5	90247.3	95365.9	297650	232482	267674
Bovine IL-8	492788	439846	505254	180090	311045	365982	386020	403238	373797	426347	418601	422021	377214	412156	399897	167834	86084.5	129310	300123	343867	299010
FBBC-1 sup.	317928	343556	334367	143802	110581	57497.4	164358	155094	174660	211783	233819	259603	265207	271529	262762	21752.2	28533.2	42488.7	142099	137908	149747
FBBC-1 LM sup.	294952	333650	331660	106621	153664	99535.4	162286	156746	188396	236186	234918	272060	317313	284966	275335	34486.5	38208.2	33572.8	132103	124810	176055
Microglia	Cow 22			Cow 23			Cow 24			Cow 25			Cow 26
Control (medium)	225745	207368	218023	99206	105175	97611.9	99206	105175	97611.9	153185	146368	139514	96411.8	98950.9	86913.1
Bovine IL-8	349966	268902	354417	429971	442846	448954	429971	442846	448954	255268	258349	269305	258320	271968	268670
Microglia sup.	126239	144969	163645	147274	174850	161240	147274	174850	161239	211943	225657	171820	227272	149246	198041
Microglia LM sup.	385882	371526	389624	406598	384284	397069	406598	384284	397069	230162	246188	238397	275174	284708	290381
CFU upper-well	WT-LM	WT-LM under agarose
	436.893	1
	3689.32	8.92857
	699.029	1
	14774.8	1
	10540.5	9.00901
	28828.8	1
Microglia IL-8 blocking	Cow 25			Cow 26
Control (medium)	153185	146368	139514	96411.8	98950.9	86913.1
Bovine IL-8	255268	258349	269305	258320	271968	268670
Microglia sup.	211943	225657	171820	227272	149246	198041
Microglia LM sup.	230162	246188	238397	275174	284708	290381
Anti IL-8 microglia LM sup.	346399	374669		295754	301313
ELISA (ng/ml)	Microglia sup.	Microglia LM sup.
	6.279	41.675
	4.805	42.571
	5.911	22.372
	4.544	21.928
	4.938	29.686
	4.609	30.104
	4.287	13.484
	4.641	25.387
	4.326	18.898
Bovine IL-8 dose effect	Cow a			Cow b			Cow c
Control (medium)	65000	75000	72500	45000	65000	80000	95000	62500
IL-8 25 ng/ml				205000	147500	132500	190000	177500	165000
IL-8 50 ng/ml	187500	147500	152500	137500	197500	180000	172500	220000	80000
IL-8 100 ng/ml	60000	142500	47500	122500	65000	57500
IL-8 300 ng/ml	62500	62500	62500
Bovine IL-8 blocking	Cow 27			Cow 28			Cow 29
Control (medium)	129216	244124		214000	247000		201000	207000	196000
Bovine IL-8	388466	319206		458000	489000		369000	376000	381000
Anti IL-8 + IL-8	215125	180740		220000	236000		194000	188000	178000
MoIgG1 + IL-8	227584	306148		421000	498000		399000	374000	357000
Astrocytes IF characterization (% positive cells per FOV)	GFAP	Vimentin	S100	Iba1
	90.1639	99.5822	0.468019	0.657895
	92.907	99.0087	0.197628	0.370828
	95.2632	98.2361	0.191939	1.1274
	97.417	99.3726	0	0.83632
	97.2274	98.8722	0.46225	1.62722
	96.2387	98.9333	0	0.570342
	94.4299	97.6598	0.14881	0.826446
	92	97.0588	0	0.0824402
	95.8824	98.1928	0.338409	0.372208
	98.6286	99.5386	0.46875	0.458015
	95.768	98.7076	0.243605	0.227015
	94.8035	99.2042	0	0.16835
	93.9589	96.5654	0	0.258398
	94.9555	97.1168	0	0.435414
	98.3871	99.187	0	0.584795
	97.619	99.1935	0	1.06952
	98.4127	99.2	0	1.94805
